# Supplementary material for: PRMT5-Mediated ALKBH5 Methylation Promotes Colorectal Cancer Immune Evasion via Increasing CD276 Expression
Source: Research (Wash D C). 2025 Jan 8;8:0549. doi: 10.34133/research.0549 (PMC11707101; doi:10.34133/research.0549)
Supplement: Supplementary 1 — Supplementary Materials and Methods Figs. S1 to S4 Tables S1 to S6 [file research.0549.f1.zip]

Archive with 11 entries (11 files):
- Supplementary Figure_1.jpg
- Supplementary Figure_2.jpg
- Supplementary Figure_3.jpg
- Supplementary Figure_4.jpg
- Supplementary Materials and Methods.docx
- Supplementary Table 1.docx
- Supplementary Table 2.docx
- Supplementary Table 3.docx
- Supplementary Table 4.docx
- Supplementary Table 5.docx
- Supplementary Table 6.docx
